# Supplementary material for: A suite of global, cross-scale topographic variables for environmental and biodiversity modeling
Source: Sci Data. 2018 Mar 20;5:180040. doi: 10.1038/sdata.2018.40 (PMC5859920; doi:10.1038/sdata.2018.40)
Supplement: Supplementary file 1 [file sdata201840-isa1.zip]

Archive with 3 entries (3 files):
- i_Investigation.txt
- s_study_Amatulli.txt
- a_assay_Amatulli.txt
