# Supplementary material for: A suite of global, cross-scale topographic variables for environmental and biodiversity modeling
Source: Sci Data. 2018 Mar 20;5:180040. doi: 10.1038/sdata.2018.40 (PMC5859920; doi:10.1038/sdata.2018.40)
Supplement: Supplementary file 1 [file sdata201840-isa1.zip › i_Investigation.txt]

# Investigation File generated for Scientific Data with Investigation File Authoring Tool version 0.1.0 on 06/02/2018 - This metadata file is CC0
ONTOLOGY SOURCE REFERENCE
Term Source Name	IAO	OMIT	ENVO	ERO	NCIT
Term Source File	http://data.bioontology.org/ontologies/IAO	http://data.bioontology.org/ontologies/OMIT	http://data.bioontology.org/ontologies/ENVO	http://data.bioontology.org/ontologies/ERO	http://data.bioontology.org/ontologies/NCIT
Term Source Version	2015-02-23	OBO 4.0-12122013-2338		2013-08-02	17.06d
Term Source Description	Information Artifact Ontology	Ontology for MicroRNA Target	Environment Ontology	Eagle-I Research Resource Ontology	National Cancer Institute Thesaurus
INVESTIGATION
Investigation Identifier
Investigation Title
Investigation Description
Investigation Submission Date
Investigation Public Release Date
INVESTIGATION PUBLICATIONS
Investigation PubMed ID
Investigation Publication DOI
Investigation Publication Author List
Investigation Publication Title
Investigation Publication Status
Investigation Publication Status Term Accession Number
Investigation Publication Status Term Source REF
INVESTIGATION CONTACTS
Investigation Person Last Name
Investigation Person Mid Initials
Investigation Person First Name
Investigation Person Address
Investigation Person Phone
Investigation Person Fax
Investigation Person Email
Investigation Person Affiliation
Investigation Person Roles
Investigation Person Roles Term Accession Number
Investigation Person Roles Term Source REF
STUDY
Study Identifier	10.1038/sdata.2018.40
Study Title	A suite of global, cross-scale topographic variables for environmental and biodiversity modeling
Study Submission Date	27/10/2016
Study Public Release Date	20/03/2018
Study Description	http://www.nature.com/articles/sdata201840#abstract
Study File Name	s_study_Amatulli.txt
Comment[Subject Keywords]	//;//;//
Comment[Manuscript Licence]	CC BY-4.0
Comment[Experimental Metadata Licence]	CC0
Comment[Supplementary Information File Name]		Supplementary Information
Comment[Supplementary Information File Type]	x-zip-compressed	pdf
Comment[Supplementary Information File URL]	http://www.nature.com/articles/sdata201840#supplementary-information	http://www.nature.com/articles/sdata201840#supplementary-information
Comment[Data Repository]
Comment[Data Record Accession]
Comment[Data Record URI]
STUDY DESIGN DESCRIPTORS
Study Design Type	source-based data transformation objective
Study Design Type Term Accession Number	ERO:0100039
Study Design Type Term Source REF	ERO
STUDY PUBLICATIONS
Study PubMed ID
Study Publication DOI
Study Publication Author List
Study Publication Title
Study Publication Status
Study Publication Status Term Accession Number
Study Publication Status Term Source REF
STUDY FACTORS
Study Factor Name
Study Factor Type
Study Factor Type Term Accession Number
Study Factor Type Term Source REF
STUDY ASSAYS
Study Assay Measurement Type	Topography
Study Assay Measurement Type Term Accession Number	NCIT:C38034
Study Assay Measurement Type Term Source REF	NCIT
Study Assay Technology Type	computational modeling technique
Study Assay Technology Type Term Accession Number	ERO:0001251
Study Assay Technology Type Term Source REF	ERO
Study Assay Technology Platform	""
Study Assay File Name	a_assay_Amatulli.txt
STUDY PROTOCOLS
Study Protocol Name	Source layers	Derived topographic variables
Study Protocol Type	Data Source	computational modeling technique
Study Protocol Type Term Accession Number	NCIT:C16493	ERO:0001251
Study Protocol Type Term Source REF	NCIT	ERO
Study Protocol Description		
Study Protocol URI	""	""
Study Protocol Version		
Study Protocol Parameters Name	""	""
Study Protocol Parameters Name Term Accession Number	""	""
Study Protocol Parameters Name Term Source REF	""	""
Study Protocol Components Name	""	""
Study Protocol Components Type	""	""
Study Protocol Components Type Term Accession Number	""	""
Study Protocol Components Type Term Source REF	""	""
STUDY CONTACTS
Study Person Last Name	Amatulli	Domisch	Tuanmu	Parmentier	Ranipeta	Malczyk	Jetz
Study Person First Name	Giuseppe	Sami	Mao-Ning	Benoit	Ajay	Jeremy	Walter
Study Person Mid Initials							
Study Person Email	giuseppe.amatulli@gmail.com	""	""	""	""	""	""
Study Person Phone							
Study Person Fax							
Study Person Address							
Study Person Affiliation	Yale University, Yale School of Forestry & Environmental Studies, New Haven, CT 06511, USA	Yale University, Department of Ecology and Evolutionary Biology, New Haven, CT 06511, USA	Yale University, Department of Ecology and Evolutionary Biology, New Haven, CT 06511, USA	University of Maine, Mitchell Center for Sustainability Solutions, 5710 Norman Smith Hall, Orono ME4469, USA	Yale University, Department of Ecology and Evolutionary Biology, New Haven, CT 06511, USA	Yale University, Department of Ecology and Evolutionary Biology, New Haven, CT 06511, USA	Yale University, Department of Ecology and Evolutionary Biology, New Haven, CT 06511, USA
Study Person Roles							
Study Person Roles Term Accession Number							
Study Person Roles Term Source REF							
Comment[Study Person ORCID]							
Comment[Funder]							
Comment[FundRef ID]							
Comment[Funder Term Source REF]							
Comment[Grant Identifier]							
