# Supplementary material for: A suite of global, cross-scale topographic variables for environmental and biodiversity modeling
Source: Sci Data. 2018 Mar 20;5:180040. doi: 10.1038/sdata.2018.40 (PMC5859920; doi:10.1038/sdata.2018.40)
Supplement: Supplementary file 1 [file sdata201840-isa1.zip › s_study_Amatulli.txt]

Source Name	Comment[data source URL]	Characteristics[geographical location]	Term Source REF	Term Accession Number	Characteristics[environment type]	Term Source REF	Term Accession Number	Protocol REF	Sample Name
250m GMTED	https://lta.cr.usgs.gov/GMTED2010	Earth (Planet)	OMIT	OMIT:0018724	elevation	ENVO	ENVO:00000176	Source layers	Elevation
90 m SRTM4.1dev	http://srtm.csi.cgiar.org; https://doi.org/10.1080/13658810601169899	Earth (Planet)	OMIT	OMIT:0018724	elevation	ENVO	ENVO:00000176	Source layers	Elevation_SRTM
250m GMTED	https://lta.cr.usgs.gov/GMTED2010	Earth (Planet)	OMIT	OMIT:0018724	physiographic feature	ENVO	ENVO:00000191	Source layers	Roughness
250m GMTED	https://lta.cr.usgs.gov/GMTED2010	Earth (Planet)	OMIT	OMIT:0018724	physiographic feature	ENVO	ENVO:00000191	Source layers	Terrain Ruggedness Index
250m GMTED	https://lta.cr.usgs.gov/GMTED2010	Earth (Planet)	OMIT	OMIT:0018724	physiographic feature	ENVO	ENVO:00000191	Source layers	Topographic Position Index
250m GMTED	https://lta.cr.usgs.gov/GMTED2010	Earth (Planet)	OMIT	OMIT:0018724	physiographic feature	ENVO	ENVO:00000191	Source layers	Vector Ruggedness Measure
250m GMTED	https://lta.cr.usgs.gov/GMTED2010	Earth (Planet)	OMIT	OMIT:0018724	physiographic feature	ENVO	ENVO:00000191	Source layers	Aspect Cosine
250m GMTED	https://lta.cr.usgs.gov/GMTED2010	Earth (Planet)	OMIT	OMIT:0018724	physiographic feature	ENVO	ENVO:00000191	Source layers	Aspect Sine
250m GMTED	https://lta.cr.usgs.gov/GMTED2010	Earth (Planet)	OMIT	OMIT:0018724	slope	ENVO	ENVO:00002000	Source layers	Slope
250m GMTED	https://lta.cr.usgs.gov/GMTED2010	Earth (Planet)	OMIT	OMIT:0018724	Cardinal Direction	NCIT	NCIT_C45847	Source layers	Eastness
250m GMTED	https://lta.cr.usgs.gov/GMTED2010	Earth (Planet)	OMIT	OMIT:0018724	Cardinal Direction	NCIT	NCIT_C45847	Source layers	Northness
250m GMTED	https://lta.cr.usgs.gov/GMTED2010	Earth (Planet)	OMIT	OMIT:0018724	curvature	ENVO	PATO:0001591	Source layers	Profile curvature
250m GMTED	https://lta.cr.usgs.gov/GMTED2010	Earth (Planet)	OMIT	OMIT:0018724	curvature	ENVO	PATO:0001591	Source layers	Tangential curvature
250m GMTED	https://lta.cr.usgs.gov/GMTED2010	Earth (Planet)	OMIT	OMIT:0018724	slope	ENVO	ENVO:00002000	Source layers	First order partial derivative_E-W slope
250m GMTED	https://lta.cr.usgs.gov/GMTED2010	Earth (Planet)	OMIT	OMIT:0018724	slope	ENVO	ENVO:00002000	Source layers	First order partial derivative_N-S slope
250m GMTED	https://lta.cr.usgs.gov/GMTED2010	Earth (Planet)	OMIT	OMIT:0018724	slope	ENVO	ENVO:00002000	Source layers	Second order partial derivative_E-W slope
250m GMTED	https://lta.cr.usgs.gov/GMTED2010	Earth (Planet)	OMIT	OMIT:0018724	slope	ENVO	ENVO:00002000	Source layers	Second order partial derivative_N-S slope
90 m SRTM4.1dev	http://srtm.csi.cgiar.org; https://doi.org/10.1080/13658810601169899	Earth (Planet)	OMIT	OMIT:0018724	physiographic feature	ENVO	ENVO:00000191	Source layers	Geomorphological landforms
