# Supplementary material for: A suite of global, cross-scale topographic variables for environmental and biodiversity modeling
Source: Sci Data. 2018 Mar 20;5:180040. doi: 10.1038/sdata.2018.40 (PMC5859920; doi:10.1038/sdata.2018.40)
Supplement: Supplementary file 1 [file sdata201840-isa1.zip › a_assay_Amatulli.txt]

Sample Name	Protocol REF	Assay Name	Raw Data File	Comment[Data Repository]	Comment[Data Record Accession]	Comment[Data Record URI]
Elevation	Derived topographic variables	Elevation	doi:10.1594/PANGAEA.867115	PANGAEA	doi:10.1594/PANGAEA.867115	https://doi.pangaea.de/10.1594/PANGAEA.867115
Elevation_SRTM	Derived topographic variables	Elevation_SRTM	doi:10.1594/PANGAEA.867115	PANGAEA	doi:10.1594/PANGAEA.867115	https://doi.pangaea.de/10.1594/PANGAEA.867115
Roughness	Derived topographic variables	Roughness	doi:10.1594/PANGAEA.867115	PANGAEA	doi:10.1594/PANGAEA.867115	https://doi.pangaea.de/10.1594/PANGAEA.867115
Terrain Ruggedness Index	Derived topographic variables	Terrain Ruggedness Index	doi:10.1594/PANGAEA.867115	PANGAEA	doi:10.1594/PANGAEA.867115	https://doi.pangaea.de/10.1594/PANGAEA.867115
Topographic Position Index	Derived topographic variables	Topographic Position Index	doi:10.1594/PANGAEA.867115	PANGAEA	doi:10.1594/PANGAEA.867115	https://doi.pangaea.de/10.1594/PANGAEA.867115
Vector Ruggedness Measure	Derived topographic variables	Vector Ruggedness Measure	doi:10.1594/PANGAEA.867115	PANGAEA	doi:10.1594/PANGAEA.867115	https://doi.pangaea.de/10.1594/PANGAEA.867115
Aspect Cosine	Derived topographic variables	Aspect Cosine	doi:10.1594/PANGAEA.867115	PANGAEA	doi:10.1594/PANGAEA.867115	https://doi.pangaea.de/10.1594/PANGAEA.867115
Aspect Sine	Derived topographic variables	Aspect Sine	doi:10.1594/PANGAEA.867115	PANGAEA	doi:10.1594/PANGAEA.867115	https://doi.pangaea.de/10.1594/PANGAEA.867115
Slope	Derived topographic variables	Slope	doi:10.1594/PANGAEA.867115	PANGAEA	doi:10.1594/PANGAEA.867115	https://doi.pangaea.de/10.1594/PANGAEA.867115
Eastness	Derived topographic variables	Eastness	doi:10.1594/PANGAEA.867115	PANGAEA	doi:10.1594/PANGAEA.867115	https://doi.pangaea.de/10.1594/PANGAEA.867115
Northness	Derived topographic variables	Northness	doi:10.1594/PANGAEA.867115	PANGAEA	doi:10.1594/PANGAEA.867115	https://doi.pangaea.de/10.1594/PANGAEA.867115
Profile curvature	Derived topographic variables	Profile curvature	doi:10.1594/PANGAEA.867115	PANGAEA	doi:10.1594/PANGAEA.867115	https://doi.pangaea.de/10.1594/PANGAEA.867115
Tangential curvature	Derived topographic variables	Tangential curvature	doi:10.1594/PANGAEA.867115	PANGAEA	doi:10.1594/PANGAEA.867115	https://doi.pangaea.de/10.1594/PANGAEA.867115
First order partial derivative_E-W slope	Derived topographic variables	First order partial derivative_E-W slope	doi:10.1594/PANGAEA.867115	PANGAEA	doi:10.1594/PANGAEA.867115	https://doi.pangaea.de/10.1594/PANGAEA.867115
First order partial derivative_N-S slope	Derived topographic variables	First order partial derivative_N-S slope	doi:10.1594/PANGAEA.867115	PANGAEA	doi:10.1594/PANGAEA.867115	https://doi.pangaea.de/10.1594/PANGAEA.867115
Second order partial derivative_E-W slope	Derived topographic variables	Second order partial derivative_E-W slope	doi:10.1594/PANGAEA.867115	PANGAEA	doi:10.1594/PANGAEA.867115	https://doi.pangaea.de/10.1594/PANGAEA.867115
Second order partial derivative_N-S slope	Derived topographic variables	Second order partial derivative_N-S slope	doi:10.1594/PANGAEA.867115	PANGAEA	doi:10.1594/PANGAEA.867115	https://doi.pangaea.de/10.1594/PANGAEA.867115
Geomorphological landforms	Derived topographic variables	Geomorphological landforms	doi:10.1594/PANGAEA.867115	PANGAEA	doi:10.1594/PANGAEA.867115	https://doi.pangaea.de/10.1594/PANGAEA.867115
